# Supplementary material for: Optical Investigation of Action Potential and Calcium Handling Maturation of hiPSC-Cardiomyocytes on Biomimetic Substrates
Source: Int J Mol Sci. 2019 Aug 3;20(15):3799. doi: 10.3390/ijms20153799 (PMC6695920; doi:10.3390/ijms20153799)
Supplement: Supplementary file 1 [file ijms-20-03799-s001.zip]

Archive with 5 entries (5 files):
- IJMS-558294-supplementary material.pdf
- Video S1 - Dual recording.avi
- Video S2 - hiPSC-CMs no stimulation.AVI
- Video S3 - hiPSC-CMs 1Hz.AVI
- Video S4 - hiPSC-CMs 2Hz.AVI
